# Supplementary material for: Identification of constraints influencing the bacterial genomes evolution in the PVC super-phylum
Source: BMC Evol Biol. 2017 Mar 9;17:75. doi: 10.1186/s12862-017-0921-3 (PMC5343374; doi:10.1186/s12862-017-0921-3)
Supplement: Additional file 1: — Genomic features and habitats of bacteria studied. For each of the bacteria studied, we present the genomes identifiers, genomic features (proteins quantity, GC percent), the habitat (environment and lifestyle) and the cell plan. (CSV 6 kb) [file 12862_2017_921_MOESM1_ESM.csv]

Species	Genome Size	GC percent	Proteins	Genome identifier	Environment	Lifestyle	Cell plan
Chlamydia muridarum Nigg	1,09	40,30%	911	NC_002620	Vertebrates	Intracellular	Not compartmentalized
Chlamydophila abortus S26/3	1,14	39,90%	932	NC_004552	Vertebrates	Intracellular	Not compartmentalized
Chlamydia trachomatis 434/Bu	1,04	41,30%	885	NC_010287	Vertebrates	Intracellular	Not compartmentalized
Chlamydophila pecorum E58	1,11	41,10%	988	NC_015408	Vertebrates	Intracellular	Not compartmentalized
Chlamydophila caviae GPIC	1,18	39,20%	1005	NC_003361	Vertebrates	Intracellular	Not compartmentalized
Chlamydophila felis Fe/C-56	1,17	39,40%	1013	NC_007899	Vertebrates	Intracellular	Not compartmentalized
Chlamydia psittaci NJ1	1,17	39,00%	1052	NC_018626	Vertebrates	Intracellular	Not compartmentalized
Chlamydophila pneumoniae J138	1,23	40,60%	1069	NC_002491	Vertebrates	Intracellular	Not compartmentalized
Candidatus Protochlamydia amoebophila	2,41	34,70%	2031	NC_005861	Amoeba	Intracellular	Compartmentalized
Parachlamydia acanthamoebae UV-7	3,07	39,00%	2782	NC_015702	Amoeba	Intracellular	Unknown
Simkania negevensis Z	2,63	41,60%	2512	NC_015713	Amoeba	Intracellular	Compartmentalized
Waddlia chondrophila WSU 86-1044	2,13	43,80%	1956	NC_014225	Amoeba	Intracellular	Unknown
Blattabacterium sp (Blaberus giganteus)	0,63	25,70%	576	NC_017924	Insects	Intracellular	Not compartmentalized
Verrucomicrobium spinosum DSM 4136	8,22	58,60%	6477	NZ_ABIZ00000000	Insects	Extracellular	Compartmentalized
Treponema primitia ZAS-2	4,06	50,80%	3523	NC_015578	Insects	Extracellular	Not compartmentalized
Opitutaceae bacterium TAV1	7,07	62,10%	5830	NZ_AHKS00000000	Insects	Extracellular	Unknown
Brachyspira intermedia PWS/A	3,31	27,20%	2872	NC_017243	Vertebrates	Extracellular	Not compartmentalized
Treponema brennaborense DSM 12168	3,06	51,50%	2531	NC_015500	Vertebrates	Extracellular	Not compartmentalized
Treponema denticola ATCC 35405	2,84	37,90%	2767	NC_002967	Vertebrates	Extracellular	Not compartmentalized
Treponema pallidum subsp. pallidum DAL-1	1,14	52,80%	1056	NC_016844	Vertebrates	Extracellular	Not compartmentalized
Akkermansia muciniphila ATCC BAA-835	2,66	55,80%	2138	NC_010655	Vertebrates	Extracellular	Compartmentalized
Alistipes finegoldii DSM 17242	3,73	56,60%	3110	NC_018011	Vertebrates	Extracellular	Not compartmentalized
Bacteroides vulgatus ATCC 8482	5,16	42,20%	4066	NC_009614	Vertebrates	Extracellular	Not compartmentalized
Bacteroides xylanisolvens XB1A	5,98	42,10%	4405	NC_021017	Vertebrates	Extracellular	Not compartmentalized
Capnocytophaga ochracea DSM 7271	2,61	39,60%	2171	NC_013162	Vertebrates	Extracellular	Not compartmentalized
Porphyromonas asaccharolytica DSM 20707	2,19	52,50%	1699	NC_015501	Vertebrates	Extracellular	Not compartmentalized
Prevotella dentalis DSM 3688	3,35	55,90%	2544	NC_019960 NC_019968	Vertebrates	Extracellular	Not compartmentalized
Parabacteroides distasonis ATCC 8503	4,81	45,10%	3849	NC_009615	Vertebrates	Extracellular	Not compartmentalized
Porphyromonas gingivalis W83	2,34	48,30%	1909	NC_002950	Vertebrates	Extracellular	Not compartmentalized
Prevotella intermedia 17	2,7	43,50%	2266	NC_017860 NC_017861	Vertebrates	Extracellular	Not compartmentalized
Riemerella anatipestifer ATCC 11845 = DSM 15868	2,16	35,00%	1972	NC_014738	Vertebrates	Extracellular	Not compartmentalized
Tannerella forsythia ATCC 43037	3,41	47,00%	3001	NC_016610	Vertebrates	Extracellular	Not compartmentalized
Borrelia burgdorferi JD1	1,53	28,00%	1458	NC_017403	Vertebrates	Extracellular	Not compartmentalized
Borrelia dutonii	0,99	28,20%	950	NC_017717	Vertebrates	Extracellular	Not compartmentalized
Chthoniobacter flavus Ellin428	7,85	61,10%	6716	NZ_ABVL00000000	Soils	Extracellular	Compartmentalized
Opitutus terrae PB90-1	5,96	65,30%	4612	NC_010571	Soils	Extracellular	Unknown
Pedosphaera parvula Ellin514	7,41	52,60%	6510	NZ_ABOX00000000	Soils	Extracellular	Compartmentalized
Methylacidiphilum infernorum V4	2,29	45,50%	2472	NC_010794	Soils, water	Extracellular	Compartmentalized
Verrucomicrobiae bacterium DG1235	5,78	54,30%	4909	NZ_ABSI00000000	Soils, water	Extracellular	Unknown
Gemmata obscuriglobus UQM 2246	9,16	67,20%	7969	NZ_ABGO00000000	Soils, water	Extracellular	Compartmentalized
Isosphaera pallida ATCC 43644	5,53	62,40%	3722	NC_014962	Soils, water	Extracellular	Compartmentalized
Leptospira biflexa serovar Patoc	3,96	38,90%	3600	NC_010842 NC_010845	Ubiquitous	Extracellular	Not compartmentalized
Leptospira interrogans serovar Lai str. 56601	4,7	35,00%	3702	NC_004342 NC_004343	Ubiquitous	Extracellular	Not compartmentalized
Turneriella parva DSM 21527	4,41	53,60%	4139	NC_018020.1	Ubiquitous	Extracellular	Not compartmentalized
Spirochaeta africana DSM 8902	3,29	57,80%	2782	NC_017098	Water	Extracellular	Not compartmentalized
Sphaerochaeta pleomorpha str. Grapes	3,59	46,20%	3159	NC_016633	Water	Extracellular	Not compartmentalized
Coraliomargarita akajimensis DSM 45221	3,75	53,60%	3120	NC_014008	Water	Extracellular	Compartmentalized
Lentisphaera araneosa HTCC2155	6,02	40,90%	5104	NZ_ABCK00000000	Water	Extracellular	Compartmentalized
Planctomyces brasiliensis DSM 5305	6,01	56,40%	4750	NC_015174	Water	Extracellular	Compartmentalized
Planctomyces limnophilus DSM 3776	5,46	53,70%	4258	NC_014148	Water	Extracellular	Compartmentalized
Planctomyces maris DSM 8797	7,78	50,50%	6480	NZ_ABCE00000000	Water	Extracellular	Compartmentalized
Phycisphaera mikurensis NBRC 102666	3,88	73,20%	3282	NC_017080	Water	Extracellular	Compartmentalized
Pirellula staleyi DSM 6068	6,2	57,50%	4717	NC_013720	Water	Extracellular	Compartmentalized
Rhodopirellula baltica SH 1	7,15	55,40%	7325	NC_005027	Water	Extracellular	Compartmentalized
Singulisphaera acidiphila DSM 18658	9,76	62,30%	7251	NC_019892	Water	Extracellular	Compartmentalized
Blastopirellula marina DSM 3645	6,66	57,00%	6025	NZ_AANZ00000000	Water	Extracellular	Compartmentalized
Candidatus Kuenenia stuttgartiensis	4,2	41,00%	4663	_	Water	Extracellular	Compartmentalized
Chlorobium limicola DSM 245	2,76	51,30%	2434	NC_010803	Water	Extracellular	Not compartmentalized
Chlorobaculum parvum NCIB 8327	2,29	55,80%	2043	NC_011027	Water	Extracellular	Not compartmentalized
Chlorobium phaeobacteroides BS1	2,74	48,90%	2469	NC_010831	Water	Extracellular	Not compartmentalized
Chlorobium tepidum TLS	2,15	56,50%	2245	NC_002932	Water	Extracellular	Not compartmentalized
Chloroherpeton thalassium ATCC 35110	3,29	45,00%	2710	NC_011026	Water	Extracellular	Not compartmentalized
Prosthecochloris aestuarii DSM 271	2,58	50,10%	2327	NC_011059	Water	Extracellular	Not compartmentalized
Pelodictyon phaeoclathratiforme BU-1	3,02	48,10%	2707	NC_011060	Water	Extracellular	Not compartmentalized
Additional file 1 � Genomic features and habitats of bacteria studied.
For each of the bacteria studied, we present the genomes identifiers, genomic features (proteins quantity, GC percent), the habitat (environment and lifestyle) and the cell plan.
