# Supplementary material for: Identification of constraints influencing the bacterial genomes evolution in the PVC super-phylum
Source: BMC Evol Biol. 2017 Mar 9;17:75. doi: 10.1186/s12862-017-0921-3 (PMC5343374; doi:10.1186/s12862-017-0921-3)
Supplement: Additional file 2: — Proteins used for phylogenetic reconstruction. For each of the 768 sequences used for alignments and phylogenies we retrieved the accession number (column 1), the name of marker (column 2) and the species (column 3). (CSV 37 kb) [file 12862_2017_921_MOESM2_ESM.csv]

Protein ID	Protein name	Species
WP_040352943.1	30S ribosomal protein S4	Blastopirellula marina
CRI73405.1	30S ribosomal protein S4	Chlamydia pneumoniae
WP_029601282.1	30S ribosomal protein S4	Gemmata obscuriglobus
EDL57059.1	30S ribosomal protein S4	Gimesia maris
WP_013564971.1	30S ribosomal protein S4	Isosphaera pallida
ADB18548.1	30S ribosomal protein S4	Pirellula staleyi
CUO27092.1	30S ribosomal protein S4	Alistipes finegoldii
AFJ90804.1	30S ribosomal protein S4	Blattabacterium sp.
ACU92725.1	30S ribosomal protein S4	Capnocytophaga ochracea
WP_011005985.1	30S ribosomal protein S4	Chlamydia caviae
BAE81767.1	30S ribosomal protein S4	Chlamydia felis
AJR10981.1	30S ribosomal protein S4	Chlamydia muridarum
KZN28143.1	30S ribosomal protein S4	Chlamydia pecorum
KXH24548.1	30S ribosomal protein S4	Chlamydia psittaci
AKR41662.1	30S ribosomal protein S4	Chlamydia trachomatis
ACF10630.1	30S ribosomal protein S4	Chlorobaculum parvum
WP_010933816.1	30S ribosomal protein S4	Chlorobaculum tepidum
ACD91227.1	30S ribosomal protein S4	Chlorobium limicola
ACE05174.1	30S ribosomal protein S4	Chlorobium phaeobacteroides
ACF13577.1	30S ribosomal protein S4	Chloroherpeton thalassium
EDY22385.1	30S ribosomal protein S4	Chthoniobacter flavus
ADE54685.1	30S ribosomal protein S4	Coraliomargarita akajimensis
EDM27491.1	30S ribosomal protein S4	Lentisphaera araneosa
ABZ98043.1	30S ribosomal protein S4	Leptospira biflexa
EMM89256.1	30S ribosomal protein S4	Leptospira interrogans
WP_048810223.1	30S ribosomal protein S4	Methylacidiphilum infernorum
OAM90133.1	30S ribosomal protein S4	Opitutaceae bacterium
ACB73493.1	30S ribosomal protein S4	Opitutus terrae
WP_041525584.1	30S ribosomal protein S4	Parabacteroides distasonis
WP_036745944.1	30S ribosomal protein S4	Parachlamydia acanthamoebae
WP_007414603.1	30S ribosomal protein S4	Pedosphaera parvula
ACF42648.1	30S ribosomal protein S4	Pelodictyon phaeoclathratiforme
BAM02892.1	30S ribosomal protein S4	Phycisphaera mikurensis
ADG66578.1	30S ribosomal protein S4	Planctopirus limnophila
AEE12297.1	30S ribosomal protein S4	Porphyromonas asaccharolytica
KXC09081.1	30S ribosomal protein S4	Porphyromonas gingivalis
AGB27646.1	30S ribosomal protein S4	Prevotella dentalis
WP_028905392.1	30S ribosomal protein S4	Prevotella intermedia
ACF47048.1	30S ribosomal protein S4	Prosthecochloris aestuarii
CAD71980.1	30S ribosomal protein S4	Rhodopirellula baltica
OBP66907.1	30S ribosomal protein S4	Riemerella anatipestifer
ADY59742.1	30S ribosomal protein S4	Rubinisphaera brasiliensis
CCB89799.1	30S ribosomal protein S4	Simkania negevensis
AGA24896.1	30S ribosomal protein S4	Singulisphaera acidiphila
AEV29934.1	30S ribosomal protein S4	Sphaerochaeta pleomorpha
AFG37777.1	30S ribosomal protein S4	Spirochaeta africana
KKY60576.1	30S ribosomal protein S4	Tannerella forsythia
AEE17680.1	30S ribosomal protein S4	Treponema brennaborense
EPF37564.1	30S ribosomal protein S4	Treponema denticola
ANI51618.1	30S ribosomal protein S4	Treponema pallidum
WP_010259319.1	30S ribosomal protein S4	Treponema primitia
AFM13215.1	30S ribosomal protein S4	Turneriella parva
WP_040898336.1	30S ribosomal protein S4	Verrucomicrobiae bacterium
CDB55547.1	30S ribosomal protein S4	Akkermansia muciniphila
WP_004296326.1	30S ribosomal protein S4	Bacteroides xylanisolvens
WP_005844899.1	30S ribosomal protein S4	Bacteroides vulgatus
WP_012538359.1	30S ribosomal protein S4	Borrelia duttonii
WP_031543757.1	30S ribosomal protein S4	Borreliella burgdorferi
WP_041177470.1	30S ribosomal protein S4	Brachyspira intermedia
CAJ73744.1	30S ribosomal protein S4	Candidatus Kuenenia stuttgartiensis
CAF24091.1	30S ribosomal protein S4	Candidatus Protochlamydia amoebophila
WP_009963698.1	30S ribosomal protein S4	Verrucomicrobium spinosum
CCB90414.1	30S ribosomal protein S4	Waddlia chondrophila
EAQ81993.1	alanine-tRNA ligase	Blastopirellula marina
CRI73576.1	alanine-tRNA ligase	Chlamydia pneumoniae
WP_010049486.1	alanine-tRNA ligase	Gemmata obscuriglobus
EDL56697.1	alanine-tRNA ligase	Gimesia maris
ADV62539.1	alanine-tRNA ligase	Isosphaera pallida
ADB18477.1	alanine-tRNA ligase	Pirellula staleyi
WP_031930956.1	alanine-tRNA ligase	Akkermansia muciniphila
AFL79199.1	alanine-tRNA ligase	Alistipes finegoldii
CUP27346.1	alanine-tRNA ligase	Bacteroides vulgatus
AFJ90499.1	alanine-tRNA ligase	Blattabacterium sp.
ACH93174.1	alanine-tRNA ligase	Borrelia duttonii
WP_002556819.1	alanine-tRNA ligase	Borreliella burgdorferi
AEM21006.1	alanine-tRNA ligase	Brachyspira intermedia
WP_039360244.1	alanine-tRNA ligase	Candidatus Protochlamydia amoebophila
EJF44196.1	alanine-tRNA ligase	Capnocytophaga ochracea
WP_011006831.1	alanine-tRNA ligase	Chlamydia caviae
BAE80912.1	alanine-tRNA ligase	Chlamydia felis
AJR10226.1	alanine-tRNA ligase	Chlamydia muridarum
ETF39704.1	alanine-tRNA ligase	Chlamydia pecorum
EPP29458.1	alanine-tRNA ligase	Chlamydia psittaci
ANI64324.1	alanine-tRNA ligase	Chlamydia trachomatis
ACF12265.1	alanine-tRNA ligase	Chlorobaculum parvum
WP_010931860.1	alanine-tRNA ligase	Chlorobaculum tepidum
ACE03299.1	alanine-tRNA ligase	Chlorobium phaeobacteroides
ACF13065.1	alanine-tRNA ligase	Chloroherpeton thalassium
EDY19450.1	alanine-tRNA ligase	Chthoniobacter flavus
ADE53212.1	alanine-tRNA ligase	Coraliomargarita akajimensis
WP_007277105.1	alanine-tRNA ligase	Lentisphaera araneosa
ABZ97500.1	alanine-tRNA ligase	Leptospira biflexa
EMO55738.1	alanine-tRNA ligase	Leptospira interrogans
ACD82705.1	alanine-tRNA ligase	Methylacidiphilum infernorum
EIP96680.1	alanine-tRNA ligase	Opitutaceae bacterium
ACB77112.1	alanine-tRNA ligase	Opitutus terrae
CUN04019.1	alanine-tRNA ligase	Parabacteroides distasonis
CCB85244.1	alanine-tRNA ligase	Parachlamydia acanthamoebae
WP_007415575.1	alanine-tRNA ligase	Pedosphaera parvula
ACF44827.1	alanine-tRNA ligase	Pelodictyon phaeoclathratiforme
BAM03356.1	alanine-tRNA ligase	Phycisphaera mikurensis
ADG68376.1	alanine-tRNA ligase	Planctopirus limnophila
AEE12048.1	alanine-tRNA ligase	Porphyromonas asaccharolytica
ALA93247.1	alanine-tRNA ligase	Porphyromonas gingivalis
AGB28245.1	alanine-tRNA ligase	Prevotella dentalis
KJJ87474.1	alanine-tRNA ligase	Prevotella intermedia
ACF45359.1	alanine-tRNA ligase	Prosthecochloris aestuarii
CAD78703.1	alanine-tRNA ligase	Rhodopirellula baltica
OBP62128.1	alanine-tRNA ligase	Riemerella anatipestifer
ADY60169.1	alanine-tRNA ligase	Rubinisphaera brasiliensis
CCB88295.1	alanine-tRNA ligase	Simkania negevensis
AGA29299.1	alanine-tRNA ligase	Singulisphaera acidiphila
WP_041384695.1	alanine-tRNA ligase	Sphaerochaeta pleomorpha
AFG38271.1	alanine-tRNA ligase	Spirochaeta africana
KKY61165.1	alanine-tRNA ligase	Tannerella forsythia
AEE16225.1	alanine-tRNA ligase	Treponema brennaborense
EPF40645.1	alanine-tRNA ligase	Treponema denticola
ANI51553.1	alanine-tRNA ligase	Treponema pallidum
AEF84497.1	alanine-tRNA ligase	Treponema primitia
AFM13218.1	alanine-tRNA ligase	Turneriella parva
EDY84422.1	alanine-tRNA ligase	Verrucomicrobiae bacterium
CUO24796.1	alanine--tRNA ligase	Bacteroides xylanisolvens
CAJ72138.1	alanine--tRNA ligase	Candidatus Kuenenia stuttgartiensis
ACD89305.1	alanine--tRNA ligase	Chlorobium limicola
WP_009965120.1	alanine--tRNA ligase	Verrucomicrobium spinosum
CCB91043.1	alanine--tRNA ligase	Waddlia chondrophila
CAJ72636.1	CTP synthase	Candidatus Kuenenia stuttgartiensis
EFB42773.1	CTP synthase	Parachlamydia acanthamoebae
EAQ78467.1	CTP synthase	Blastopirellula marina
CRI53019.1	CTP synthase	Chlamydia pneumoniae
WP_010045512.1	CTP synthase	Gemmata obscuriglobus
WP_044236983.1	CTP synthase	Gimesia maris
ADV62140.1	CTP synthase	Isosphaera pallida
ADB14857.1	CTP synthase	Pirellula staleyi
ACD04014.1	CTP synthase	Akkermansia muciniphila
CUO40091.1	CTP synthase	Alistipes finegoldii
ALK85576.1	CTP synthase	Bacteroides vulgatus
CDM05772.1	CTP synthase	Bacteroides xylanisolvens
AFJ90846.1	CTP synthase	Blattabacterium sp.
WP_041177724.1	CTP synthase	Borrelia duttonii
WP_031541566.1	CTP synthase	Borreliella burgdorferi
AEM21585.1	CTP synthase	Brachyspira intermedia
WP_044044911.1	CTP synthase	Candidatus Protochlamydia amoebophila
WP_048746178.1	CTP synthase	Capnocytophaga ochracea
WP_011006554.1	CTP synthase	Chlamydia caviae
BAE81179.1	CTP synthase	Chlamydia felis
AJR10529.1	CTP synthase	Chlamydia muridarum
ETF38371.1	CTP synthase	Chlamydia pecorum
AFS24818.1	CTP synthase	Chlamydia psittaci
AKR41242.1	CTP synthase	Chlamydia trachomatis
ACF10525.1	CTP synthase	Chlorobaculum parvum
WP_010931836.1	CTP synthase	Chlorobaculum tepidum
ACD89211.1	CTP synthase	Chlorobium limicola
ABL66645.1	CTP synthase	Chlorobium phaeobacteroides
ACF13233.1	CTP synthase	Chloroherpeton thalassium
EDY19126.1	CTP synthase	Chthoniobacter flavus
ADE54760.1	CTP synthase	Coraliomargarita akajimensis
WP_007276829.1	CTP synthase	Lentisphaera araneosa
WP_004752572.1	CTP synthase	Leptospira interrogans
ABZ97752.1	CTP synthase	Leptospira biflexa
ACD83010.1	CTP synthase	Methylacidiphilum infernorum
KRP37242.1	CTP synthase	Opitutaceae bacterium
ACB73343.1	CTP synthase	Opitutus terrae
KDS75533.1	CTP synthase	Parabacteroides distasonis
WP_007418043.1	CTP synthase	Pedosphaera parvula
ACF42453.1	CTP synthase	Pelodictyon phaeoclathratiforme
BAM04901.1	CTP synthase	Phycisphaera mikurensis
ADG67546.1	CTP synthase	Planctopirus limnophila
AEE13036.1	CTP synthase	Porphyromonas asaccharolytica
KXC07856.1	CTP synthase	Porphyromonas gingivalis
AGB27870.1	CTP synthase	Prevotella dentalis
BAR95632.1	CTP synthase	Prevotella intermedia
ACF45199.1	CTP synthase	Prosthecochloris aestuarii
EGF27726.1	CTP synthase	Rhodopirellula baltica
WP_052911810.1	CTP synthase	Riemerella anatipestifer
ADY60523.1	CTP synthase	Rubinisphaera brasiliensis
CCB88834.1	CTP synthase	Simkania negevensis
AGA29243.1	CTP synthase	Singulisphaera acidiphila
AEV29611.1	CTP synthase	Sphaerochaeta pleomorpha
AFG38701.1	CTP synthase	Spirochaeta africana
WP_060831523.1	CTP synthase	Tannerella forsythia
AEE16507.1	CTP synthase	Treponema brennaborense
EMD55652.1	CTP synthase	Treponema denticola
ANI51617.1	CTP synthase	Treponema pallidum
AEF85546.1	CTP synthase	Treponema primitia
AFM13482.1	CTP synthase	Turneriella parva
EDY81274.1	CTP synthase	Verrucomicrobiae bacterium
WP_009961477.1	CTP synthase	Verrucomicrobium spinosum
CCB91547.1	CTP synthase	Waddlia chondrophila
EAQ78299.1	cysteine-tRNA ligase	Blastopirellula marina
CRI43070.1	cysteine-tRNA ligase	Chlamydia pneumoniae
WP_010038483.1	cysteine-tRNA ligase	Gemmata obscuriglobus
EDL59461.1	cysteine-tRNA ligase	Gimesia maris
ADV64238.1	cysteine-tRNA ligase	Isosphaera pallida
ADB18250.1	cysteine-tRNA ligase	Pirellula staleyi
WP_031930704.1	cysteine-tRNA ligase	Akkermansia muciniphila
CUO15346.1	cysteine-tRNA ligase	Alistipes finegoldii
ALK83339.1	cysteine-tRNA ligase	Bacteroides vulgatus
CUO56230.1	cysteine-tRNA ligase	Bacteroides xylanisolvens
AFJ90526.1	cysteine-tRNA ligase	Blattabacterium sp.
ETZ18760.1	cysteine-tRNA ligase	Borrelia duttonii
AIU79270.1	cysteine-tRNA ligase	Borreliella burgdorferi
AEM23189.1	cysteine-tRNA ligase	Brachyspira intermedia
CAJ71956.1	cysteine-tRNA ligase	Candidatus Kuenenia stuttgartiensis
CAF23959.1	cysteine-tRNA ligase	Candidatus Protochlamydia amoebophila
EJF45050.1	cysteine-tRNA ligase	Capnocytophaga ochracea
WP_011006793.1	cysteine-tRNA ligase	Chlamydia caviae
BAE80947.1	cysteine-tRNA ligase	Chlamydia felis
AIW23153.1	cysteine-tRNA ligase	Chlamydia muridarum
ETF38487.1	cysteine-tRNA ligase	Chlamydia pecorum
EPP29258.1	cysteine-tRNA ligase	Chlamydia psittaci
CRH63891.1	cysteine-tRNA ligase	Chlamydia trachomatis
ACF10635.1	cysteine-tRNA ligase	Chlorobaculum parvum
WP_010933811.1	cysteine-tRNA ligase	Chlorobaculum tepidum
ACD91222.1	cysteine-tRNA ligase	Chlorobium limicola
ABL66380.1	cysteine-tRNA ligase	Chlorobium phaeobacteroides
WP_041468922.1	cysteine-tRNA ligase	Chloroherpeton thalassium
EDY18382.1	cysteine-tRNA ligase	Chthoniobacter flavus
ADE54560.1	cysteine-tRNA ligase	Coraliomargarita akajimensis
WP_040914194.1	cysteine-tRNA ligase	Lentisphaera araneosa
ABZ97831.1	cysteine-tRNA ligase	Leptospira biflexa
WP_017858141.1	cysteine-tRNA ligase	Leptospira interrogans
ACD83690.1	cysteine-tRNA ligase	Methylacidiphilum infernorum
EIP96726.1	cysteine-tRNA ligase	Opitutaceae bacterium
ACB75767.1	cysteine-tRNA ligase	Opitutus terrae
CUO89271.1	cysteine-tRNA ligase	Parabacteroides distasonis
WP_059359207.1	cysteine-tRNA ligase	Parachlamydia acanthamoebae
WP_007417438.1	cysteine-tRNA ligase	Pedosphaera parvula
ACF42653.1	cysteine-tRNA ligase	Pelodictyon phaeoclathratiforme
BAM03784.1	cysteine-tRNA ligase	Phycisphaera mikurensis
ADG68268.1	cysteine-tRNA ligase	Planctopirus limnophila
AEE12864.1	cysteine-tRNA ligase	Porphyromonas asaccharolytica
BAK24308.1	cysteine-tRNA ligase	Porphyromonas gingivalis
AGB28617.1	cysteine-tRNA ligase	Prevotella dentalis
KJJ88256.1	cysteine-tRNA ligase	Prevotella intermedia
ACF47043.1	cysteine-tRNA ligase	Prosthecochloris aestuarii
WP_037244219.1	cysteine-tRNA ligase	Rhodopirellula baltica
OBP66944.1	cysteine-tRNA ligase	Riemerella anatipestifer
ADY57978.1	cysteine-tRNA ligase	Rubinisphaera brasiliensis
CCB89577.1	cysteine-tRNA ligase	Simkania negevensis
AGA29406.1	cysteine-tRNA ligase	Singulisphaera acidiphila
AEV27974.1	cysteine-tRNA ligase	Sphaerochaeta pleomorpha
AFG37788.1	cysteine-tRNA ligase	Spirochaeta africana
WP_060831787.1	cysteine-tRNA ligase	Tannerella forsythia
AEE16886.1	cysteine-tRNA ligase	Treponema brennaborense
EMB32673.1	cysteine-tRNA ligase	Treponema denticola
ANI51581.1	cysteine-tRNA ligase	Treponema pallidum
AEF86351.1	cysteine-tRNA ligase	Treponema primitia
AFM11277.1	cysteine-tRNA ligase	Turneriella parva
EDY83112.1	cysteine-tRNA ligase	Verrucomicrobiae bacterium
WP_009961941.1	cysteine-tRNA ligase	Verrucomicrobium spinosum
CCB92264.1	cysteine-tRNA ligase	Waddlia chondrophila
CRI72987.1	DNA polymerase III beta subunit	Chlamydia pneumoniae
WP_012909991.1	DNA polymerase III beta subunit	Pirellula staleyi
CDB55198.1	DNA polymerase III beta subunit	Akkermansia muciniphila
CUN47131.1	DNA polymerase III beta subunit	Alistipes finegoldii
KDS45070.1	DNA polymerase III beta subunit	Bacteroides vulgatus
CDM04501.1	DNA polymerase III beta subunit	Bacteroides xylanisolvens
AFJ91003.1	DNA polymerase III beta subunit	Blattabacterium sp.
WP_012538191.1	DNA polymerase III beta subunit	Borrelia duttonii
WP_012597386.1	DNA polymerase III beta subunit	Borreliella burgdorferi
AEM21223.1	DNA polymerase III beta subunit	Brachyspira intermedia
CAJ71186.1	DNA polymerase III beta subunit	Candidatus Kuenenia stuttgartiensis
WP_044045217.1	DNA polymerase III beta subunit	Candidatus Protochlamydia amoebophila
WP_048747192.1	DNA polymerase III beta subunit	Capnocytophaga ochracea
WP_011006407.1	DNA polymerase III beta subunit	Chlamydia caviae
BAE81334.1	DNA polymerase III beta subunit	Chlamydia felis
AJR10431.1	DNA polymerase III beta subunit	Chlamydia muridarum
KZN26955.1	DNA polymerase III beta subunit	Chlamydia pecorum
KPZ39503.1	DNA polymerase III beta subunit	Chlamydia psittaci
ANI68980.1	DNA polymerase III beta subunit	Chlamydia trachomatis
ACF10431.1	DNA polymerase III beta subunit	Chlorobaculum parvum
WP_010931695.1	DNA polymerase III beta subunit	Chlorobaculum tepidum
ACD89110.1	DNA polymerase III beta subunit	Chlorobium limicola
ACE02991.1	DNA polymerase III beta subunit	Chlorobium phaeobacteroides
ACF13310.1	DNA polymerase III beta subunit	Chloroherpeton thalassium
EDY20366.1	DNA polymerase III beta subunit	Chthoniobacter flavus
ADE55100.1	DNA polymerase III beta subunit	Coraliomargarita akajimensis
WP_007281436.1	DNA polymerase III beta subunit	Lentisphaera araneosa
ABZ96149.1	DNA polymerase III beta subunit	Leptospira biflexa
WP_017851215.1	DNA polymerase III beta subunit	Leptospira interrogans
ACD82062.1	DNA polymerase III beta subunit	Methylacidiphilum infernorum
OAM91754.1	DNA polymerase III beta subunit	Opitutaceae bacterium
ACB74241.1	DNA polymerase III beta subunit	Opitutus terrae
CUO14998.1	DNA polymerase III beta subunit	Parabacteroides distasonis
KIA77321.1	DNA polymerase III beta subunit	Parachlamydia acanthamoebae
WP_007414165.1	DNA polymerase III beta subunit	Pedosphaera parvula
ACF42361.1	DNA polymerase III beta subunit	Pelodictyon phaeoclathratiforme
WP_014435763.1	DNA polymerase III beta subunit	Phycisphaera mikurensis
WP_013108320.1	DNA polymerase III beta subunit	Planctopirus limnophila
ALO30327.1	DNA polymerase III beta subunit	Porphyromonas gingivalis
AGB27961.1	DNA polymerase III beta subunit	Prevotella dentalis
BAU19136.1	DNA polymerase III beta subunit	Prevotella intermedia
WP_041702338.1	DNA polymerase III beta subunit	Prosthecochloris aestuarii
WP_037226119.1	DNA polymerase III beta subunit	Rhodopirellula baltica
OBP67395.1	DNA polymerase III beta subunit	Riemerella anatipestifer
WP_013628674.1	DNA polymerase III beta subunit	Rubinisphaera brasiliensis
CCB89138.1	DNA polymerase III beta subunit	Simkania negevensis
WP_015243763.1	DNA polymerase III beta subunit	Singulisphaera acidiphila
WP_014270557.1	DNA polymerase III beta subunit	Sphaerochaeta pleomorpha
AFG36112.1	DNA polymerase III beta subunit	Spirochaeta africana
KKY60631.1	DNA polymerase III beta subunit	Tannerella forsythia
AEE15462.1	DNA polymerase III beta subunit	Treponema brennaborense
EPF37187.1	DNA polymerase III beta subunit	Treponema denticola
ANI50769.1	DNA polymerase III beta subunit	Treponema pallidum
AEF83611.1	DNA polymerase III beta subunit	Treponema primitia
AFM12856.1	DNA polymerase III beta subunit	Turneriella parva
EDY83896.1	DNA polymerase III beta subunit	Verrucomicrobiae bacterium
WP_009963080.1	DNA polymerase III beta subunit	Verrucomicrobium spinosum
WP_018964531.1	DNA polymerase III subunit beta	Porphyromonas asaccharolytica
CCB91620.1	DNA polymerase III subunit beta	Waddlia chondrophila
WP_002650276.1	DNA polymerase III subunit beta	Blastopirellula marina
WP_010044299.1	DNA polymerase III subunit beta	Gemmata obscuriglobus
WP_002644932.1	DNA polymerase III subunit beta	Gimesia maris
WP_013565012.1	DNA polymerase III subunit beta	Isosphaera pallida
EAQ77552.1	poly (A) polymerase	Blastopirellula marina
CRI42970.1	poly (A) polymerase	Chlamydia pneumoniae
CUO77274.1	poly (A) polymerase	Bacteroides vulgatus
AFJ90618.1	poly (A) polymerase	Blattabacterium sp.
AEM21075.1	poly (A) polymerase	Brachyspira intermedia
WP_039356022.1	poly (A) polymerase	Candidatus Protochlamydia amoebophila
WP_011006874.1	poly (A) polymerase	Chlamydia caviae
BAE80864.1	poly (A) polymerase	Chlamydia felis
AJR10180.1	poly (A) polymerase	Chlamydia muridarum
KZN28047.1	poly (A) polymerase	Chlamydia pecorum
EPP31079.1	poly (A) polymerase	Chlamydia psittaci
CRH57082.1	poly (A) polymerase	Chlamydia trachomatis
ACD90068.1	poly (A) polymerase	Chlorobium limicola
EDY20183.1	poly (A) polymerase	Chthoniobacter flavus
ABZ98920.1	poly (A) polymerase	Leptospira biflexa
EMO54361.1	poly (A) polymerase	Leptospira interrogans
ACD84226.1	poly (A) polymerase	Methylacidiphilum infernorum
EIP96560.1	poly (A) polymerase	Opitutaceae bacterium
WP_044545211.1	poly (A) polymerase	Parabacteroides distasonis
WP_059360560.1	poly (A) polymerase	Parachlamydia acanthamoebae
WP_007416966.1	poly (A) polymerase	Pedosphaera parvula
ALA93645.1	poly (A) polymerase	Porphyromonas gingivalis
AGB29892.1	poly (A) polymerase	Prevotella dentalis
KJJ87954.1	poly (A) polymerase	Prevotella intermedia
WP_041702281.1	poly (A) polymerase	Prosthecochloris aestuarii
CAD72363.1	poly (A) polymerase	Rhodopirellula baltica
OBP67991.1	poly (A) polymerase	Riemerella anatipestifer
AGA30049.1	poly (A) polymerase	Singulisphaera acidiphila
AEV28344.1	poly (A) polymerase	Sphaerochaeta pleomorpha
AFG37547.1	poly (A) polymerase	Spirochaeta africana
BAR51071.1	poly (A) polymerase	Tannerella forsythia
EDY84487.1	poly (A) polymerase	Verrucomicrobiae bacterium
WP_009962462.1	poly (A) polymerase	Verrucomicrobium spinosum
WP_010040435.1	poly(A) polymerase	Gemmata obscuriglobus
WP_002649755.1	poly(A) polymerase	Gimesia maris
WP_013564144.1	poly(A) polymerase	Isosphaera pallida
ACD05456.1	poly(A) polymerase	Akkermansia muciniphila
CUQ90214.1	poly(A) polymerase	Alistipes finegoldii
EFG11821.1	poly(A) polymerase	Bacteroides xylanisolvens
WP_041177792.1	poly(A) polymerase	Borrelia duttonii
WP_002660489.1	poly(A) polymerase	Borreliella burgdorferi
CAJ72994.1	poly(A) polymerase	Candidatus Kuenenia stuttgartiensis
ACU93602.1	poly(A) polymerase	Capnocytophaga ochracea
ACF11626.1	poly(A) polymerase	Chlorobaculum parvum
WP_010932670.1	poly(A) polymerase	Chlorobaculum tepidum
ACE04451.1	poly(A) polymerase	Chlorobium phaeobacteroides
ACF13767.1	poly(A) polymerase	Chloroherpeton thalassium
ADE53736.1	poly(A) polymerase	Coraliomargarita akajimensis
WP_007277090.1	poly(A) polymerase	Lentisphaera araneosa
WP_044891540.1	poly(A) polymerase	Opitutus terrae
ACF43485.1	poly(A) polymerase	Pelodictyon phaeoclathratiforme
BAM05115.1	poly(A) polymerase	Phycisphaera mikurensis
WP_013110125.1	poly(A) polymerase	Planctopirus limnophila
AEE13125.1	poly(A) polymerase	Porphyromonas asaccharolytica
WP_013629653.1	poly(A) polymerase	Rubinisphaera brasiliensis
WP_013944580.1	poly(A) polymerase	Simkania negevensis
AEE16797.1	poly(A) polymerase	Treponema brennaborense
EPF38554.1	poly(A) polymerase	Treponema denticola
ADD72408.1	poly(A) polymerase	Treponema pallidum
WP_010263242.1	poly(A) polymerase	Treponema primitia
AFM12054.1	poly(A) polymerase	Turneriella parva
CCB90664.1	poly(A) polymerase	Waddlia chondrophila
WP_012910994.1	poly(A) polymerase	Pirellula staleyi
EAQ79969.1	threonine-tRNA ligase	Blastopirellula marina
CRI42929.1	threonine-tRNA ligase	Chlamydia pneumoniae
WP_010044138.1	threonine-tRNA ligase	Gemmata obscuriglobus
EDL62056.1	threonine-tRNA ligase	Gimesia maris
ADV61280.1	threonine-tRNA ligase	Isosphaera pallida
ADB16173.1	threonine-tRNA ligase	Pirellula staleyi
CDB54981.1	threonine-tRNA ligase	Akkermansia muciniphila
CUN75864.1	threonine-tRNA ligase	Alistipes finegoldii
CUO92055.1	threonine-tRNA ligase	Bacteroides vulgatus
CDM06409.1	threonine-tRNA ligase	Bacteroides xylanisolvens
AFJ90626.1	threonine-tRNA ligase	Blattabacterium sp.
ACH93649.1	threonine-tRNA ligase	Borrelia duttonii
WP_002656329.1	threonine-tRNA ligase	Borreliella burgdorferi
WP_041177366.1	threonine-tRNA ligase	Brachyspira intermedia
CAJ74732.1	threonine-tRNA ligase	Candidatus Kuenenia stuttgartiensis
KIC70724.1	threonine-tRNA ligase	Candidatus Protochlamydia amoebophila
WP_048745645.1	threonine-tRNA ligase	Capnocytophaga ochracea
WP_011006909.1	threonine-tRNA ligase	Chlamydia caviae
BAE80829.1	threonine-tRNA ligase	Chlamydia felis
AJR10935.1	threonine-tRNA ligase	Chlamydia muridarum
ETF40837.1	threonine-tRNA ligase	Chlamydia pecorum
KXH24481.1	threonine-tRNA ligase	Chlamydia psittaci
AKR41620.1	threonine-tRNA ligase	Chlamydia trachomatis
WP_041466214.1	threonine-tRNA ligase	Chlorobaculum parvum
WP_010933780.1	threonine-tRNA ligase	Chlorobaculum tepidum
ACD89255.1	threonine-tRNA ligase	Chlorobium limicola
ACE03147.1	threonine-tRNA ligase	Chlorobium phaeobacteroides
ACF14448.1	threonine-tRNA ligase	Chloroherpeton thalassium
EDY19807.1	threonine-tRNA ligase	Chthoniobacter flavus
ADE54564.1	threonine-tRNA ligase	Coraliomargarita akajimensis
WP_007281120.1	threonine-tRNA ligase	Lentisphaera araneosa
ABZ98492.1	threonine-tRNA ligase	Leptospira biflexa
KYZ63595.1	threonine-tRNA ligase	Leptospira interrogans
ACD84030.1	threonine-tRNA ligase	Methylacidiphilum infernorum
EIQ02119.1	threonine-tRNA ligase	Opitutaceae bacterium
ACB75765.1	threonine-tRNA ligase	Opitutus terrae
WP_036615708.1	threonine-tRNA ligase	Parabacteroides distasonis
KIA76616.1	threonine-tRNA ligase	Parachlamydia acanthamoebae
WP_007416260.1	threonine-tRNA ligase	Pedosphaera parvula
ACF42514.1	threonine-tRNA ligase	Pelodictyon phaeoclathratiforme
BAM04715.1	threonine-tRNA ligase	Phycisphaera mikurensis
ADG70012.1	threonine-tRNA ligase	Planctopirus limnophila
EFR34259.1	threonine-tRNA ligase	Porphyromonas asaccharolytica
ERJ87699.1	threonine-tRNA ligase	Porphyromonas gingivalis
AGB29007.1	threonine-tRNA ligase	Prevotella dentalis
BAU17030.1	threonine-tRNA ligase	Prevotella intermedia
ACF45226.1	threonine-tRNA ligase	Prosthecochloris aestuarii
ELP35768.1	threonine-tRNA ligase	Rhodopirellula baltica
WP_052911052.1	threonine-tRNA ligase	Riemerella anatipestifer
ADY57931.1	threonine-tRNA ligase	Rubinisphaera brasiliensis
CCB87924.1	threonine-tRNA ligase	Simkania negevensis
AGA25385.1	threonine-tRNA ligase	Singulisphaera acidiphila
AEV29881.1	threonine-tRNA ligase	Sphaerochaeta pleomorpha
WP_041398309.1	threonine-tRNA ligase	Spirochaeta africana
BAR49670.1	threonine-tRNA ligase	Tannerella forsythia
AEE16260.1	threonine-tRNA ligase	Treponema brennaborense
EMD57105.1	threonine-tRNA ligase	Treponema denticola
ANI51411.1	threonine-tRNA ligase	Treponema pallidum
WP_010254091.1	threonine-tRNA ligase	Treponema primitia
AFM11350.1	threonine-tRNA ligase	Turneriella parva
EDY83544.1	threonine-tRNA ligase	Verrucomicrobiae bacterium
WP_044134047.1	threonine-tRNA ligase	Verrucomicrobium spinosum
CCB90816.1	threonine-tRNA ligase	Waddlia chondrophila
EAQ78638.1	translation elongation factor Ts	Blastopirellula marina
CRI73367.1	translation elongation factor Ts	Chlamydia pneumoniae
WP_010051069.1	translation elongation factor Ts	Gemmata obscuriglobus
EDL60682.1	translation elongation factor Ts	Gimesia maris
WP_013564467.1	translation elongation factor Ts	Isosphaera pallida
ADB15638.1	translation elongation factor Ts	Pirellula staleyi
WP_031930425.1	translation elongation factor Ts	Akkermansia muciniphila
CUO60738.1	translation elongation factor Ts	Alistipes finegoldii
ALK83048.1	translation elongation factor Ts	Bacteroides vulgatus
EIY88424.1	translation elongation factor Ts	Bacteroides xylanisolvens
AFJ90835.1	translation elongation factor Ts	Blattabacterium sp.
ETZ18174.1	translation elongation factor Ts	Borrelia duttonii
WP_002658229.1	translation elongation factor Ts	Borreliella burgdorferi
AEM22014.1	translation elongation factor Ts	Brachyspira intermedia
CAJ74230.1	translation elongation factor Ts	Candidatus Kuenenia stuttgartiensis
WP_039356020.1	translation elongation factor Ts	Candidatus Protochlamydia amoebophila
EJF45234.1	translation elongation factor Ts	Capnocytophaga ochracea
WP_011006018.1	translation elongation factor Ts	Chlamydia caviae
BAE81732.1	translation elongation factor Ts	Chlamydia felis
AJR10155.1	translation elongation factor Ts	Chlamydia muridarum
ETF39881.1	translation elongation factor Ts	Chlamydia pecorum
KPZ36452.1	translation elongation factor Ts	Chlamydia psittaci
AAX50957.1	translation elongation factor Ts	Chlamydia trachomatis
ACF10848.1	translation elongation factor Ts	Chlorobaculum parvum
WP_010933440.1	translation elongation factor Ts	Chlorobaculum tepidum
ACD89518.1	translation elongation factor Ts	Chlorobium limicola
ACE04922.1	translation elongation factor Ts	Chlorobium phaeobacteroides
ACF12999.1	translation elongation factor Ts	Chloroherpeton thalassium
EDY19731.1	translation elongation factor Ts	Chthoniobacter flavus
ADE55504.1	translation elongation factor Ts	Coraliomargarita akajimensis
WP_007277149.1	translation elongation factor Ts	Lentisphaera araneosa
ABZ98695.1	translation elongation factor Ts	Leptospira biflexa
OAM76755.1	translation elongation factor Ts	Leptospira interrogans
ACD82423.1	translation elongation factor Ts	Methylacidiphilum infernorum
OAM90235.1	translation elongation factor Ts	Opitutaceae bacterium
WP_044891971.1	translation elongation factor Ts	Opitutus terrae
CUN41160.1	translation elongation factor Ts	Parabacteroides distasonis
KIA76158.1	translation elongation factor Ts	Parachlamydia acanthamoebae
WP_007418359.1	translation elongation factor Ts	Pedosphaera parvula
ACF44545.1	translation elongation factor Ts	Pelodictyon phaeoclathratiforme
BAM04294.1	translation elongation factor Ts	Phycisphaera mikurensis
WP_013111438.1	translation elongation factor Ts	Planctopirus limnophila
AEE12211.1	translation elongation factor Ts	Porphyromonas asaccharolytica
ALO30195.1	translation elongation factor Ts	Porphyromonas gingivalis
WP_005844960.1	translation elongation factor Ts	Prevotella dentalis
WP_028906329.1	translation elongation factor Ts	Prevotella intermedia
ACF46821.1	translation elongation factor Ts	Prosthecochloris aestuarii
CAD76891.1	translation elongation factor Ts	Rhodopirellula baltica
OBP62633.1	translation elongation factor Ts	Riemerella anatipestifer
ADY61916.1	translation elongation factor Ts	Rubinisphaera brasiliensis
CCB88116.1	translation elongation factor Ts	Simkania negevensis
WP_015248820.1	translation elongation factor Ts	Singulisphaera acidiphila
AEV28486.1	translation elongation factor Ts	Sphaerochaeta pleomorpha
AFG38037.1	translation elongation factor Ts	Spirochaeta africana
KKY62648.1	translation elongation factor Ts	Tannerella forsythia
AEE16845.1	translation elongation factor Ts	Treponema brennaborense
EMB31151.1	translation elongation factor Ts	Treponema denticola
ANI51225.1	translation elongation factor Ts	Treponema pallidum
AEF84764.1	translation elongation factor Ts	Treponema primitia
AFM11120.1	translation elongation factor Ts	Turneriella parva
EDY80809.1	translation elongation factor Ts	Verrucomicrobiae bacterium
WP_009958902.1	translation elongation factor Ts	Verrucomicrobium spinosum
ADI39269.1	translation elongation factor Ts	Waddlia chondrophila
CRI72713.1	translation elongation factor Tu	Chlamydia pneumoniae
WP_010040244.1	translation elongation factor Tu	Gemmata obscuriglobus
EDL58503.1	translation elongation factor Tu	Gimesia maris
ADV60710.1	translation elongation factor Tu	Isosphaera pallida
CDB54883.1	translation elongation factor Tu	Akkermansia muciniphila
CUQ89928.1	translation elongation factor Tu	Alistipes finegoldii
CUO79934.1	translation elongation factor Tu	Bacteroides xylanisolvens
WP_012538231.1	translation elongation factor Tu	Borrelia duttonii
WP_002557067.1	translation elongation factor Tu	Borreliella burgdorferi
KIC72942.1	translation elongation factor Tu	Candidatus Protochlamydia amoebophila
WP_011006655.1	translation elongation factor Tu	Chlamydia caviae
AJR10669.1	translation elongation factor Tu	Chlamydia muridarum
ANI69206.1	translation elongation factor Tu	Chlamydia trachomatis
WP_010933844.1	translation elongation factor Tu	Chlorobaculum tepidum
ABL66413.1	translation elongation factor Tu	Chlorobium phaeobacteroides
EDM26315.1	translation elongation factor Tu	Lentisphaera araneosa
ABZ98069.1	translation elongation factor Tu	Leptospira biflexa
OAM85672.1	translation elongation factor Tu	Leptospira interrogans
OAM90227.1	translation elongation factor Tu	Opitutaceae bacterium
WP_036618588.1	translation elongation factor Tu	Parabacteroides distasonis
KIA77350.1	translation elongation factor Tu	Parachlamydia acanthamoebae
WP_007414641.1	translation elongation factor Tu	Pedosphaera parvula
BAM02990.1	translation elongation factor Tu	Phycisphaera mikurensis
ETA27813.1	translation elongation factor Tu	Porphyromonas gingivalis
WP_037201236.1	translation elongation factor Tu	Rhodopirellula baltica
OBP67555.1	translation elongation factor Tu	Riemerella anatipestifer
ADY59618.1	translation elongation factor Tu	Rubinisphaera brasiliensis
CCB89396.1	translation elongation factor Tu	Simkania negevensis
KKY62085.1	translation elongation factor Tu	Tannerella forsythia
EPF36796.1	translation elongation factor Tu	Treponema denticola
AGN76376.1	translation elongation factor Tu	Treponema pallidum
WP_010259384.1	translation elongation factor Tu	Treponema primitia
AFM13187.1	translation elongation factor Tu	Turneriella parva
WP_009964691.1	translation elongation factor Tu	Verrucomicrobium spinosum
ADI37953.1	translation elongation factor Tu	Waddlia chondrophila
EAQ82619.1	translation elongation factor Tu	Blastopirellula marina
ADB17228.1	translation elongation factor Tu	Pirellula staleyi
KDS26218.1	translation elongation factor Tu	Bacteroides vulgatus
AFJ90891.1	translation elongation factor Tu	Blattabacterium sp.
AEM21970.1	translation elongation factor Tu	Brachyspira intermedia
CAJ73716.1	translation elongation factor Tu	Candidatus Kuenenia stuttgartiensis
ACU92762.1	translation elongation factor Tu	Capnocytophaga ochracea
BAE81085.1	translation elongation factor Tu	Chlamydia felis
KZN27838.1	translation elongation factor Tu	Chlamydia pecorum
EPP31367.1	translation elongation factor Tu	Chlamydia psittaci
ACF10602.1	translation elongation factor Tu	Chlorobaculum parvum
ACD91255.1	translation elongation factor Tu	Chlorobium limicola
ACF13550.1	translation elongation factor Tu	Chloroherpeton thalassium
EDY16825.1	translation elongation factor Tu	Chthoniobacter flavus
ADE55718.1	translation elongation factor Tu	Coraliomargarita akajimensis
ACD82852.1	translation elongation factor Tu	Methylacidiphilum infernorum
ACB73530.1	translation elongation factor Tu	Opitutus terrae
ACF42620.1	translation elongation factor Tu	Pelodictyon phaeoclathratiforme
ADG66285.1	translation elongation factor Tu	Planctopirus limnophila
AEE12692.1	translation elongation factor Tu	Porphyromonas asaccharolytica
AGB27590.1	translation elongation factor Tu	Prevotella dentalis
BAU17618.1	translation elongation factor Tu	Prevotella intermedia
ACF47076.1	translation elongation factor Tu	Prosthecochloris aestuarii
AGA24944.1	translation elongation factor Tu	Singulisphaera acidiphila
AEV29908.1	translation elongation factor Tu	Sphaerochaeta pleomorpha
AFG36653.1	translation elongation factor Tu	Spirochaeta africana
AEE17706.1	translation elongation factor Tu	Treponema brennaborense
EDY84805.1	translation elongation factor Tu	Verrucomicrobiae bacterium
WP_040353220.1	valine-tRNA ligase	Blastopirellula marina
WP_010051374.1	valine-tRNA ligase	Gemmata obscuriglobus
EDL56841.1	valine-tRNA ligase	Gimesia maris
ADV60693.1	valine-tRNA ligase	Isosphaera pallida
ADB17918.1	valine-tRNA ligase	Pirellula staleyi
WP_031930151.1	valine-tRNA ligase	Akkermansia muciniphila
AFL78728.1	valine-tRNA ligase	Alistipes finegoldii
CUN37494.1	valine-tRNA ligase	Bacteroides vulgatus
CDM07409.1	valine-tRNA ligase	Bacteroides xylanisolvens
AFJ90637.1	valine-tRNA ligase	Blattabacterium sp.
ACH93668.1	valine-tRNA ligase	Borrelia duttonii
WP_002661194.1	valine-tRNA ligase	Borreliella burgdorferi
WP_014488188.1	valine-tRNA ligase	Brachyspira intermedia
CAJ75344.1	valine-tRNA ligase	Candidatus Kuenenia stuttgartiensis
CAF24378.1	valine-tRNA ligase	Candidatus Protochlamydia amoebophila
ACU92963.1	valine-tRNA ligase	Capnocytophaga ochracea
WP_011006635.1	valine-tRNA ligase	Chlamydia caviae
BAE81105.1	valine-tRNA ligase	Chlamydia felis
AJR10649.1	valine-tRNA ligase	Chlamydia muridarum
KTA73788.1	valine-tRNA ligase	Chlamydia pecorum
AFS24112.1	valine-tRNA ligase	Chlamydia psittaci
CRH62950.1	valine-tRNA ligase	Chlamydia trachomatis
ACF10829.1	valine-tRNA ligase	Chlorobaculum parvum
WP_010933216.1	valine-tRNA ligase	Chlorobaculum tepidum
ACD89499.1	valine-tRNA ligase	Chlorobium limicola
WP_041471372.1	valine-tRNA ligase	Chlorobium phaeobacteroides
ACF14027.1	valine-tRNA ligase	Chloroherpeton thalassium
EDY21093.1	valine-tRNA ligase	Chthoniobacter flavus
ADE55196.1	valine-tRNA ligase	Coraliomargarita akajimensis
WP_007280817.1	valine-tRNA ligase	Lentisphaera araneosa
ABZ96395.1	valine-tRNA ligase	Leptospira biflexa
WP_061296554.1	valine-tRNA ligase	Leptospira interrogans
WP_048810499.1	valine-tRNA ligase	Methylacidiphilum infernorum
EIQ00560.1	valine-tRNA ligase	Opitutaceae bacterium
ACB75289.1	valine-tRNA ligase	Opitutus terrae
KDS75052.1	valine-tRNA ligase	Parabacteroides distasonis
KIA77046.1	valine-tRNA ligase	Parachlamydia acanthamoebae
EEF58619.1	valine-tRNA ligase	Pedosphaera parvula
ACF44572.1	valine-tRNA ligase	Pelodictyon phaeoclathratiforme
BAM02963.1	valine-tRNA ligase	Phycisphaera mikurensis
ADG67896.1	valine-tRNA ligase	Planctopirus limnophila
EFR34746.1	valine-tRNA ligase	Porphyromonas asaccharolytica
ALJ25652.1	valine-tRNA ligase	Porphyromonas gingivalis
AGB29542.1	valine-tRNA ligase	Prevotella dentalis
WP_028906252.1	valine-tRNA ligase	Prevotella intermedia
ACF46848.1	valine-tRNA ligase	Prosthecochloris aestuarii
CAD72027.1	valine-tRNA ligase	Rhodopirellula baltica
OBP63948.1	valine-tRNA ligase	Riemerella anatipestifer
ADY60318.1	valine-tRNA ligase	Rubinisphaera brasiliensis
CCB89348.1	valine-tRNA ligase	Simkania negevensis
AGA30163.1	valine-tRNA ligase	Singulisphaera acidiphila
AEV27977.1	valine-tRNA ligase	Sphaerochaeta pleomorpha
AFG38511.1	valine-tRNA ligase	Spirochaeta africana
BAR51706.1	valine-tRNA ligase	Tannerella forsythia
AEE16058.1	valine-tRNA ligase	Treponema brennaborense
EMB41419.1	valine-tRNA ligase	Treponema denticola
ANI51569.1	valine-tRNA ligase	Treponema pallidum
AEF85944.1	valine-tRNA ligase	Treponema primitia
AFM10808.1	valine-tRNA ligase	Turneriella parva
WP_040901395.1	valine-tRNA ligase	Verrucomicrobiae bacterium
WP_009958641.1	valine-tRNA ligase	Verrucomicrobium spinosum
ADI38666.1	valine-tRNA ligase	Waddlia chondrophila
WP_014517976.1	valine-tRNA ligase	Chlamydia pneumoniae
Additional file 2 � Proteins used for phylogenetic reconstruction.
For each of the 768 sequences used for alignments and phylogenies we retrieved the accession number (column 1), the name of marker (column 2) and the species (column 3).
